# Supplementary material for: Single-cell profiling of blood and cerebrospinal fluid in tuberculous meningitis
Source: J Immunol. 2025 Aug 8;214(11):2894–905. doi: 10.1093/jimmun/vkaf186 (PMC12646059; doi:10.1093/jimmun/vkaf186)
Supplement: vkaf186_Supplementary_Data [file vkaf186_supplementary_data.zip]

Archive with 4 entries (3 files):
- vkaf186_Supplementary_Data/
- vkaf186_Supplementary_Data/Supplementary_file_1_revised.odt
- vkaf186_Supplementary_Data/Supplementary_Tables_v.5_revised.xlsx.0
- vkaf186_Supplementary_Data/vkaf186_Supplementary_Data.zip
